# Supplementary material for: Molybdenum Carbide and Sulfide Nanoparticles as Selective Hydrotreating Catalysts for FCC Slurry Oil to Remove Olefins and Sulfur
Source: Nanomaterials (Basel). 2021 Oct 15;11(10):2721. doi: 10.3390/nano11102721 (PMC8540075; doi:10.3390/nano11102721)
Supplement: Supplementary file 1 [file nanomaterials-11-02721-s001.zip]

Archive with 1 entries (1 files):
- nanomaterials-1404832-supplementary.pdf
